# Supplementary material for: Estimating the probability of multiple incidences of the same cancer type in a single workplace
Source: J Occup Health. 2024 Nov 29;66(1):uiae072. doi: 10.1093/joccuh/uiae072 (PMC11662353; doi:10.1093/joccuh/uiae072)
Supplement: Web_Material_uiae072 [file web_material_uiae072.zip]

Archive with 1 entries (1 files):
- JOHsw_supplementary_final_2024-11-21.docx
